# Supplementary material for: Additional prognostic value of polymorphisms within the 3′-untranslated region of programmed cell death pathway genes in early-stage breast cancer
Source: Front Immunol. 2024 Apr 16;15:1284579. doi: 10.3389/fimmu.2024.1284579 (PMC11058218; doi:10.3389/fimmu.2024.1284579)
Supplement: Supplementary file 4 [file Table_3.xlsx]

## Sheet: rs7150025
Gene Symbol	SNP	P-Value	NES	T-statistic	Tissue
ATG2B	rs7150025	0.097	0.043	1.7	Adipose - Subcutaneous
ATG2B	rs7150025	0.59	-0.015	-0.54	Adipose - Visceral (Omentum)
ATG2B	rs7150025	0.13	-0.1	-1.5	Adrenal Gland
ATG2B	rs7150025	0.021	-0.06	-2.3	Artery - Aorta
ATG2B	rs7150025	0.049	-0.11	-2	Artery - Coronary
ATG2B	rs7150025	0.4	0.017	0.85	Artery - Tibial
ATG2B	rs7150025	0.13	0.1	1.5	Brain - Amygdala
ATG2B	rs7150025	0.61	-0.025	-0.51	Brain - Anterior cingulate cortex (BA24)
ATG2B	rs7150025	0.52	-0.027	-0.65	Brain - Caudate (basal ganglia)
ATG2B	rs7150025	0.9	0.0072	0.13	Brain - Cerebellar Hemisphere
ATG2B	rs7150025	0.47	-0.032	-0.72	Brain - Cerebellum
ATG2B	rs7150025	0.17	-0.057	-1.4	Brain - Cortex
ATG2B	rs7150025	0.92	0.004	0.1	Brain - Frontal Cortex (BA9)
ATG2B	rs7150025	0.4	0.05	0.84	Brain - Hippocampus
ATG2B	rs7150025	0.15	0.092	1.5	Brain - Hypothalamus
ATG2B	rs7150025	0.75	0.013	0.32	Brain - Nucleus accumbens (basal ganglia)
ATG2B	rs7150025	0.6	-0.026	-0.52	Brain - Putamen (basal ganglia)
ATG2B	rs7150025	0.16	0.1	1.4	Brain - Spinal cord (cervical c-1)
ATG2B	rs7150025	0.27	-0.066	-1.1	Brain - Substantia nigra
ATG2B	rs7150025	0.47	0.022	0.73	Breast - Mammary Tissue
ATG2B	rs7150025	3.5e-05	0.12	4.2	Cells - Cultured fibroblasts
ATG2B	rs7150025	0.011	0.22	2.6	Cells - EBV-transformed lymphocytes
ATG2B	rs7150025	0.015	-0.098	-2.4	Colon - Sigmoid
ATG2B	rs7150025	0.18	-0.043	-1.4	Colon - Transverse
ATG2B	rs7150025	0.76	0.0092	0.3	Esophagus - Mucosa
ATG2B	rs7150025	0.23	-0.032	-1.2	Esophagus - Muscularis
ATG2B	rs7150025	0.57	0.02	0.56	Heart - Atrial Appendage
ATG2B	rs7150025	0.56	0.022	0.59	Heart - Left Ventricle
ATG2B	rs7150025	0.0098	0.13	2.6	Liver
ATG2B	rs7150025	0.011	0.066	2.5	Lung
ATG2B	rs7150025	0.36	-0.074	-0.92	Minor Salivary Gland
ATG2B	rs7150025	0.0011	0.075	3.3	Muscle - Skeletal
ATG2B	rs7150025	0.45	0.017	0.75	Nerve - Tibial
ATG2B	rs7150025	0.44	-0.055	-0.77	Ovary
ATG2B	rs7150025	0.93	0.0031	0.084	Pancreas
ATG2B	rs7150025	0.37	0.042	0.9	Pituitary
ATG2B	rs7150025	0.88	-0.009	-0.15	Prostate
ATG2B	rs7150025	0.58	0.012	0.55	Skin - Not Sun Exposed (Suprapubic)
ATG2B	rs7150025	0.62	0.0099	0.5	Skin - Sun Exposed (Lower leg)
ATG2B	rs7150025	0.039	-0.11	-2.1	Small Intestine - Terminal Ileum
ATG2B	rs7150025	0.65	0.022	0.45	Spleen
ATG2B	rs7150025	0.92	-0.0041	-0.097	Stomach
ATG2B	rs7150025	0.0014	0.15	3.2	Testis
ATG2B	rs7150025	0.075	-0.043	-1.8	Thyroid
ATG2B	rs7150025	0.16	-0.1	-1.4	Uterus
ATG2B	rs7150025	0.35	0.066	0.93	Vagina
ATG2B	rs7150025	0.011	0.05	2.6	Whole Blood

## Sheet: rs4900321
Gene Symbol	SNP	P-Value	NES	T-statistic	Tissue
ATG2B	rs4900321	0.97	0.00076	0.036	Adipose - Subcutaneous
ATG2B	rs4900321	0.9	-0.0028	-0.13	Adipose - Visceral (Omentum)
ATG2B	rs4900321	0.18	0.069	1.4	Adrenal Gland
ATG2B	rs4900321	0.28	-0.022	-1.1	Artery - Aorta
ATG2B	rs4900321	0.28	-0.04	-1.1	Artery - Coronary
ATG2B	rs4900321	0.034	-0.034	-2.1	Artery - Tibial
ATG2B	rs4900321	0.36	0.048	0.91	Brain - Amygdala
ATG2B	rs4900321	0.91	0.0043	0.11	Brain - Anterior cingulate cortex (BA24)
ATG2B	rs4900321	0.74	-0.011	-0.33	Brain - Caudate (basal ganglia)
ATG2B	rs4900321	0.35	-0.042	-0.93	Brain - Cerebellar Hemisphere
ATG2B	rs4900321	0.73	-0.012	-0.34	Brain - Cerebellum
ATG2B	rs4900321	0.14	-0.048	-1.5	Brain - Cortex
ATG2B	rs4900321	0.48	-0.021	-0.71	Brain - Frontal Cortex (BA9)
ATG2B	rs4900321	0.36	-0.045	-0.91	Brain - Hippocampus
ATG2B	rs4900321	0.19	0.066	1.3	Brain - Hypothalamus
ATG2B	rs4900321	0.21	-0.038	-1.3	Brain - Nucleus accumbens (basal ganglia)
ATG2B	rs4900321	0.93	-0.0033	-0.085	Brain - Putamen (basal ganglia)
ATG2B	rs4900321	0.65	0.028	0.45	Brain - Spinal cord (cervical c-1)
ATG2B	rs4900321	0.45	-0.038	-0.77	Brain - Substantia nigra
ATG2B	rs4900321	0.81	0.0056	0.24	Breast - Mammary Tissue
ATG2B	rs4900321	9.7e-05	0.084	3.9	Cells - Cultured fibroblasts
ATG2B	rs4900321	0.015	-0.15	-2.5	Cells - EBV-transformed lymphocytes
ATG2B	rs4900321	0.48	0.023	0.71	Colon - Sigmoid
ATG2B	rs4900321	0.11	-0.041	-1.6	Colon - Transverse
ATG2B	rs4900321	0.97	-0.00099	-0.041	Esophagus - Mucosa
ATG2B	rs4900321	0.88	0.0031	0.15	Esophagus - Muscularis
ATG2B	rs4900321	0.21	0.035	1.3	Heart - Atrial Appendage
ATG2B	rs4900321	0.033	0.063	2.1	Heart - Left Ventricle
ATG2B	rs4900321	0.7	-0.014	-0.38	Liver
ATG2B	rs4900321	0.3	0.021	1	Lung
ATG2B	rs4900321	0.37	0.06	0.9	Minor Salivary Gland
ATG2B	rs4900321	0.0057	0.049	2.8	Muscle - Skeletal
ATG2B	rs4900321	0.14	-0.026	-1.5	Nerve - Tibial
ATG2B	rs4900321	0.62	-0.03	-0.5	Ovary
ATG2B	rs4900321	0.082	-0.046	-1.7	Pancreas
ATG2B	rs4900321	0.38	-0.032	-0.89	Pituitary
ATG2B	rs4900321	0.62	0.023	0.5	Prostate
ATG2B	rs4900321	0.014	-0.043	-2.5	Skin - Not Sun Exposed (Suprapubic)
ATG2B	rs4900321	0.068	-0.028	-1.8	Skin - Sun Exposed (Lower leg)
ATG2B	rs4900321	0.21	-0.054	-1.3	Small Intestine - Terminal Ileum
ATG2B	rs4900321	0.48	0.025	0.71	Spleen
ATG2B	rs4900321	0.6	0.017	0.53	Stomach
ATG2B	rs4900321	0.13	-0.059	-1.5	Testis
ATG2B	rs4900321	0.4	-0.016	-0.85	Thyroid
ATG2B	rs4900321	0.68	-0.022	-0.41	Uterus
ATG2B	rs4900321	0.51	0.042	0.66	Vagina
ATG2B	rs4900321	0.4	-0.013	-0.85	Whole Blood

## Sheet: rs6753785
Gene Symbol	SNP	P-Value	NES	T-statistic	Tissue
BCL2L11	rs6753785	0.88	-0.005	-0.15	Adipose - Subcutaneous
BCL2L11	rs6753785	0.93	0.0032	0.086	Adipose - Visceral (Omentum)
BCL2L11	rs6753785	9e-05	-0.26	-4	Adrenal Gland
BCL2L11	rs6753785	0.88	0.0065	0.15	Artery - Aorta
BCL2L11	rs6753785	0.27	0.069	1.1	Artery - Coronary
BCL2L11	rs6753785	0.75	0.0088	0.32	Artery - Tibial
BCL2L11	rs6753785	0.98	0.0024	0.031	Brain - Amygdala
BCL2L11	rs6753785	0.028	-0.18	-2.2	Brain - Anterior cingulate cortex (BA24)
BCL2L11	rs6753785	0.11	-0.09	-1.6	Brain - Caudate (basal ganglia)
BCL2L11	rs6753785	7.7e-13	-0.51	-7.9	Brain - Cerebellar Hemisphere
BCL2L11	rs6753785	5.5e-15	-0.55	-8.6	Brain - Cerebellum
BCL2L11	rs6753785	0.017	-0.15	-2.4	Brain - Cortex
BCL2L11	rs6753785	0.025	-0.15	-2.3	Brain - Frontal Cortex (BA9)
BCL2L11	rs6753785	0.19	-0.077	-1.3	Brain - Hippocampus
BCL2L11	rs6753785	0.64	-0.033	-0.46	Brain - Hypothalamus
BCL2L11	rs6753785	0.0078	-0.15	-2.7	Brain - Nucleus accumbens (basal ganglia)
BCL2L11	rs6753785	0.71	-0.026	-0.37	Brain - Putamen (basal ganglia)
BCL2L11	rs6753785	0.14	0.16	1.5	Brain - Spinal cord (cervical c-1)
BCL2L11	rs6753785	0.26	-0.1	-1.1	Brain - Substantia nigra
BCL2L11	rs6753785	0.9	0.0039	0.12	Breast - Mammary Tissue
BCL2L11	rs6753785	0.58	0.016	0.55	Cells - Cultured fibroblasts
BCL2L11	rs6753785	0.41	-0.081	-0.82	Cells - EBV-transformed lymphocytes
BCL2L11	rs6753785	0.34	-0.039	-0.96	Colon - Sigmoid
BCL2L11	rs6753785	0.0035	-0.086	-2.9	Colon - Transverse
BCL2L11	rs6753785	0.0068	-0.094	-2.7	Esophagus - Mucosa
BCL2L11	rs6753785	0.013	-0.089	-2.5	Esophagus - Muscularis
BCL2L11	rs6753785	0.19	-0.052	-1.3	Heart - Atrial Appendage
BCL2L11	rs6753785	0.3	-0.049	-1	Heart - Left Ventricle
BCL2L11	rs6753785	0.71	-0.025	-0.37	Liver
BCL2L11	rs6753785	0.17	-0.055	-1.4	Lung
BCL2L11	rs6753785	0.43	0.061	0.8	Minor Salivary Gland
BCL2L11	rs6753785	0.51	-0.023	-0.65	Muscle - Skeletal
BCL2L11	rs6753785	0.021	-0.078	-2.3	Nerve - Tibial
BCL2L11	rs6753785	0.0039	-0.18	-2.9	Ovary
BCL2L11	rs6753785	0.0067	-0.11	-2.7	Pancreas
BCL2L11	rs6753785	0.00063	-0.21	-3.5	Pituitary
BCL2L11	rs6753785	0.36	-0.057	-0.91	Prostate
BCL2L11	rs6753785	0.06	-0.064	-1.9	Skin - Not Sun Exposed (Suprapubic)
BCL2L11	rs6753785	0.32	-0.029	-0.99	Skin - Sun Exposed (Lower leg)
BCL2L11	rs6753785	0.052	-0.093	-2	Small Intestine - Terminal Ileum
BCL2L11	rs6753785	0.6	0.022	0.52	Spleen
BCL2L11	rs6753785	0.0024	-0.14	-3.1	Stomach
BCL2L11	rs6753785	0.075	-0.076	-1.8	Testis
BCL2L11	rs6753785	1.8e-05	-0.13	-4.3	Thyroid
BCL2L11	rs6753785	0.08	0.12	1.8	Uterus
BCL2L11	rs6753785	0.6	-0.044	-0.52	Vagina
BCL2L11	rs6753785	0.77	0.0099	0.3	Whole Blood

## Sheet: rs2213181
Gene Symbol	SNP	P-Value	NES	T-statistic	Tissue
KIT	rs2213181	0.76	-0.017	-0.3	Adipose - Subcutaneous
KIT	rs2213181	0.97	0.0025	0.036	Adipose - Visceral (Omentum)
KIT	rs2213181	0.62	0.057	0.5	Adrenal Gland
KIT	rs2213181	0.57	-0.046	-0.56	Artery - Aorta
KIT	rs2213181	0.37	0.099	0.89	Artery - Coronary
KIT	rs2213181	0.97	0.0021	0.036	Artery - Tibial
KIT	rs2213181	0.86	-0.026	-0.17	Brain - Amygdala
KIT	rs2213181	0.64	-0.053	-0.47	Brain - Anterior cingulate cortex (BA24)
KIT	rs2213181	0.92	-0.007	-0.1	Brain - Caudate (basal ganglia)
KIT	rs2213181	0.54	-0.039	-0.62	Brain - Cerebellar Hemisphere
KIT	rs2213181	0.0013	-0.22	-3.3	Brain - Cerebellum
KIT	rs2213181	0.15	-0.11	-1.5	Brain - Cortex
KIT	rs2213181	0.0095	-0.2	-2.6	Brain - Frontal Cortex (BA9)
KIT	rs2213181	0.53	0.041	0.63	Brain - Hippocampus
KIT	rs2213181	0.86	0.023	0.18	Brain - Hypothalamus
KIT	rs2213181	0.00065	-0.28	-3.5	Brain - Nucleus accumbens (basal ganglia)
KIT	rs2213181	0.97	-0.0033	-0.042	Brain - Putamen (basal ganglia)
KIT	rs2213181	0.93	-0.011	-0.084	Brain - Spinal cord (cervical c-1)
KIT	rs2213181	0.89	-0.024	-0.14	Brain - Substantia nigra
KIT	rs2213181	0.023	-0.09	-2.3	Breast - Mammary Tissue
KIT	rs2213181	0.17	-0.083	-1.4	Cells - Cultured fibroblasts
KIT	rs2213181	0.66	0.052	0.44	Cells - EBV-transformed lymphocytes
KIT	rs2213181	0.77	0.022	0.29	Colon - Sigmoid
KIT	rs2213181	0.61	-0.033	-0.51	Colon - Transverse
KIT	rs2213181	0.77	-0.021	-0.3	Esophagus - Mucosa
KIT	rs2213181	0.95	-0.0039	-0.062	Esophagus - Muscularis
KIT	rs2213181	0.6	0.045	0.52	Heart - Atrial Appendage
KIT	rs2213181	0.24	0.077	1.2	Heart - Left Ventricle
KIT	rs2213181	0.43	0.093	0.79	Liver
KIT	rs2213181	0.47	0.049	0.73	Lung
KIT	rs2213181	0.1	-0.22	-1.7	Minor Salivary Gland
KIT	rs2213181	0.47	0.043	0.72	Muscle - Skeletal
KIT	rs2213181	0.67	0.03	0.43	Nerve - Tibial
KIT	rs2213181	0.078	-0.14	-1.8	Ovary
KIT	rs2213181	0.54	-0.051	-0.61	Pancreas
KIT	rs2213181	0.86	-0.018	-0.18	Pituitary
KIT	rs2213181	0.67	0.055	0.43	Prostate
KIT	rs2213181	0.96	0.0028	0.05	Skin - Not Sun Exposed (Suprapubic)
KIT	rs2213181	0.93	-0.0046	-0.086	Skin - Sun Exposed (Lower leg)
KIT	rs2213181	0.77	0.033	0.29	Small Intestine - Terminal Ileum
KIT	rs2213181	0.41	0.083	0.83	Spleen
KIT	rs2213181	0.16	-0.14	-1.4	Stomach
KIT	rs2213181	0.95	0.0038	0.058	Testis
KIT	rs2213181	0.36	-0.031	-0.92	Thyroid
KIT	rs2213181	0.85	0.035	0.19	Uterus
KIT	rs2213181	0.36	-0.11	-0.93	Vagina
KIT	rs2213181	0.46	-0.049	-0.75	Whole Blood
